# Supplementary material for: The role of treatment timing and mode of stimulation in the treatment of primary dysmenorrhea with acupuncture: An exploratory randomised controlled trial
Source: PLoS One. 2017 Jul 12;12(7):e0180177. doi: 10.1371/journal.pone.0180177 (PMC5507497; doi:10.1371/journal.pone.0180177)
Supplement: S4 Appendix — (XLSX) [file pone.0180177.s010.xlsx]

## Sheet: Sheet1
Model fit parameters
	Without co-variates			With co-variates
Analysis	AIC	BIC		AIC	BIC
Peak pain	7163.5	7179.46		7159.24	7175.19
Average Pain	9597.3	9608.8		9590.84	9602.33
Duration of Pain	13713.8	13725.3		13700.6	13712.1
Analgesic medication use	3689.56	3706.81		3704.96	3722.2
Other symptom count
