# Supplementary material for: The role of treatment timing and mode of stimulation in the treatment of primary dysmenorrhea with acupuncture: An exploratory randomised controlled trial
Source: PLoS One. 2017 Jul 12;12(7):e0180177. doi: 10.1371/journal.pone.0180177 (PMC5507497; doi:10.1371/journal.pone.0180177)
Supplement: S5 Appendix — (XLSX) [file pone.0180177.s011.xlsx]

## Sheet: Sheet1
StudyID	Group	BSF36PF	BSF36RP	BSF36BP	BSF36GH	BSF36VT	BSF36SF	BSF36RE	BSF36MH	BSF36PCS	BSF36MCS	FUSF36PF	FUSF36RP	FUSF36BP	FUSF36GH	FUSF36VT	FUSF36SF	FUSF36RE	FUSF36MH	FUSF36PCS	FUSF36MCS
WLG037	3	57.54	57.16	42.24	57.94	64.48	57.34	56.17	56.1	53.06	59.03	57.54	57.16	50.71	57.94	58.54	57.34	56.17	58.72	55	58.08
WLG036	4	53.71	41.44	46.68	55.56	61.51	42.3	56.17	56.1	46.76	56.72	55.63	48.17	46.68	55.56	64.48	47.31	56.17	58.72	49.41	58.76
WLG035	1	57.54	57.16	42.64	53.19	58.54	57.34	56.17	50.87	52.98	55.13	57.54	57.16	42.64	53.19	58.54	57.34	56.17	50.87	52.98	55.13
WLG034	2	57.54	54.91	38.61	65.07	46.66	57.34	56.17	56.1	52.38	55.36	55.63	54.91	34.18	53.19	37.74	57.34	52.69	50.87	48.77	50.27
WLG033	1	57.54	57.16	62	50.81	43.69	37.29	45.72	35.17	63.73	32.24	53.71	54.91	55.55	41.3	43.69	37.29	35.28	43.02	57.17	33.45
WLG030	3	999	999	999	999	999	999	999	999	999	999	999	999	999	999	999	999	999	999	999	999
WLG026	2	57.54	39.19	46.68	46.05	40.72	27.26	45.72	53.48	47.32	41.52	55.63	48.17	46.68	43.68	40.72	47.31	38.76	45.64	51.99	39.45
WLG024	1	47.97	36.95	30.55	30.84	31.8	37.29	38.76	48.25	35.71	40.84	47.97	36.95	42.24	31.79	37.74	42.3	45.72	40.4	40.19	41.64
WLG023	4	55.63	50.42	46.68	57.94	52.6	47.31	35.28	50.87	56.19	42.77	57.54	57.16	51.51	60.32	46.66	42.3	35.28	50.87	61.36	38.25
WLG021	2	51.8	50.42	46.68	57.94	46.66	47.31	38.76	47.6	54.45	42.18	53.71	57.16	46.68	60.32	49.63	57.34	52.69	56.1	53.68	54.44
WLG019	2	57.54	32.46	38.21	35.59	34.77	27.26	24.83	37.79	46.96	25.25	55.63	39.19	30.55	28.46	22.89	22.25	24.83	27.32	46.31	16.49
WLG017	4	57.54	48.17	30.55	57.94	52.6	57.34	45.72	53.48	48.43	52.68	57.54	52.66	42.24	56.99	52.6	42.3	52.69	56.1	51.68	51.25
WLG015	4	55.63	50.42	38.21	38.92	46.66	42.3	52.69	50.87	45.28	48.71	53.71	39.19	42.24	38.92	34.77	42.3	42.24	45.64	44.62	40.27
WLG010	4	57.54	36.95	34.58	55.56	43.69	42.3	49.2	45.64	46.1	45.27	57.54	36.95	34.58	55.56	43.69	42.3	49.2	45.64	46.1	45.27
WLG009	2	55.63	54.91	42.24	48.43	37.74	42.3	35.28	45.64	54.75	35.42	57.54	52.66	55.55	59.37	43.69	52.33	42.24	53.48	58.75	44.71
WLG008	1	57.54	57.16	999	66.5	34.77	57.34	42.24	48.25	61.31	41.59	57.54	57.16	55.55	66.5	58.54	57.34	56.17	50.87	60.4	53.67
WLG007	3	21.89	50.42	42.24	60.32	49.63	37.29	35.28	50.87	41.06	47.53	57.54	45.93	46.68	55.56	49.63	47.31	35.28	53.48	54.17	43.5
WLG006	1	49.88	57.16	47.48	48.43	55.57	52.33	56.17	53.48	49.46	55.72	55.63	57.16	51.51	50.81	61.51	57.34	56.17	61.33	52.17	60.53
WLG005	2	55.63	45.93	42.24	55.56	43.69	32.27	42.24	44.33	52.57	37.5	55.63	45.93	42.24	55.56	43.69	32.27	42.24	44.33	52.57	37.5
WLG004	2	57.54	39.19	46.68	55.56	58.54	57.34	52.69	53.48	48.64	56.67	57.54	39.19	46.68	55.56	58.54	57.34	52.69	53.48	48.64	56.67
WLG003	3	57.54	45.93	46.68	50.81	52.6	47.31	45.72	40.4	53.95	42.45	40.32	48.17	38.21	46.05	49.63	42.3	45.72	50.87	41.2	50.07
WLG002	1	53.71	54.91	50.71	50.81	55.57	57.34	52.69	48.25	53.7	52.06	53.71	54.91	50.71	50.81	55.57	57.34	52.69	48.25	53.7	52.06
WLG001	1	57.54	57.16	55.55	62.7	61.51	57.34	49.2	48.25	61.45	50.13	57.54	57.16	55.55	62.7	61.51	57.34	49.2	48.25	61.45	50.13
AKL065	3	57.54	54.91	50.71	57.94	49.63	57.34	56.17	53.48	55.11	53.72	53.71	54.91	46.68	57.94	58.54	57.34	56.17	53.48	52.46	57.09
AKL064	2	55.63	57.16	46.68	53.19	49.63	47.31	52.69	53.48	53.36	50.15	55.63	57.16	46.68	53.19	49.63	47.31	52.69	53.48	53.36	50.15
AKL063	3	999	999	999	999	999	999	999	999	999	999	999	999	999	999	999	999	999	999	999	999
AKL062	2	53.71	39.19	38.21	53.19	43.69	32.27	38.76	43.02	48.48	37.06	57.54	50.42	38.21	50.81	55.57	37.29	38.76	45.64	53.18	40.24
AKL061	4	47.97	34.7	46.68	57.94	52.6	42.3	56.17	45.64	44.6	51.65	999	999	999	999	999	999	999	999	999	999
AKL060	3	57.54	32.46	25.71	66.5	22.89	32.27	31.8	45.64	47.25	31.37	57.54	57.16	42.64	59.37	25.86	37.29	28.31	27.32	64.28	18.43
AKL059	2	57.54	39.19	34.18	55.56	40.72	32.27	42.24	45.64	48.09	38.61	55.63	36.95	53.93	57.94	46.66	37.29	56.17	56.1	48.5	51.24
AKL057	1	57.54	57.16	55.55	66.5	58.54	57.34	49.2	58.72	60.01	54.46	57.54	54.91	55.55	66.5	58.54	57.34	52.69	58.72	58.55	56.24
AKL056	3	55.63	57.16	46.68	60.32	55.57	47.31	52.69	50.87	55.89	50.16	53.71	57.16	51.51	60.32	52.6	57.34	49.2	53.48	56.55	51.89
AKL055	4	55.63	57.16	46.27	50.81	49.63	57.34	52.69	56.1	51.99	54.19	57.54	57.16	46.68	55.56	52.6	47.31	45.72	50.87	56.77	46.07
AKL053	4	999	999	999	999	999	999	999	999	999	999	999	999	999	999	999	999	999	999	999	999
AKL052	1	57.54	57.16	55.55	55.56	52.6	57.34	56.17	58.72	55.77	56.25	55.63	50.42	42.24	55.56	52.6	57.34	56.17	58.72	48.37	58.82
AKL051	1	57.54	54.91	55.55	48.43	40.72	37.29	56.17	53.48	54.17	45.91	57.54	54.91	55.55	60.32	52.6	57.34	56.17	56.1	56.75	55.18
AKL050	4	42.23	34.7	38.21	37.97	40.72	42.3	42.24	45.64	36.83	45.27	53.71	45.93	46.68	43.68	40.72	47.31	52.69	50.87	46.56	48.75
AKL047	2	57.54	57.16	42.24	46.05	52.6	57.34	56.17	56.1	49.75	56.42	55.63	57.16	55.55	50.81	52.6	57.34	49.2	48.25	57.42	48.66
AKL046	2	55.63	43.68	51.51	48.43	40.72	47.31	56.17	56.1	47.48	52.1	55.63	52.66	55.55	57.94	49.63	52.33	45.72	53.48	57.09	48.09
AKL045	1	57.54	57.16	38.61	66.5	58.54	57.34	56.17	56.1	53.87	57.86	57.54	57.16	42.24	66.5	58.54	57.34	56.17	56.1	55.02	57.5
AKL043	4	57.54	50.42	46.68	60.32	40.72	47.31	42.24	41.06	58.08	37.76	55.63	54.91	51.51	50.81	40.72	52.33	35.28	35.17	60.61	32.79
AKL042	1	57.54	57.16	50.71	50.81	55.57	52.33	45.72	56.1	55.75	50.34	57.54	57.16	55.55	50.81	58.54	57.34	45.72	56.1	57.34	51.92
AKL041	3	51.8	50.42	42.24	30.84	58.54	57.34	56.17	58.72	40.75	61.48	51.8	48.17	38.61	38.92	58.54	42.3	56.17	56.1	41.51	56.67
akl040	2	40.32	23.47	38.21	30.84	31.8	27.26	45.72	50.87	28.33	45.12	57.54	48.17	51.51	43.68	58.54	47.31	45.72	56.1	51.2	50.84
AKL039	3	57.54	57.16	46.68	53.19	46.66	47.31	56.17	37.79	56.88	42.89	57.54	57.16	55.55	55.56	46.66	52.33	56.17	37.79	60.26	43.34
AKL038	1	55.63	48.17	53.93	35.59	43.69	42.3	45.72	58.72	48.17	47.6	55.63	57.16	62	33.22	55.57	57.34	49.2	56.1	53.43	52.82
AKL037	4	57.54	57.16	38.21	49.86	58.54	52.33	56.17	56.1	49.63	56.81	57.54	57.16	50.71	62.7	64.48	57.34	56.17	53.48	57.51	56.87
AKL035	1	53.65	54.91	51.51	36.54	52.6	57.34	56.17	56.1	47.89	56.84	57.54	54.91	42.24	46.05	58.54	57.34	56.17	61.33	47.98	60.64
AKL034	3	51.8	57.16	62	57.94	55.57	57.34	56.17	48.25	58.37	52.52	55.63	57.16	62	60.32	61.51	52.33	56.17	53.48	59.64	54.2
AKL033	4	55.63	57.16	34.58	57.94	58.54	57.34	42.24	50.87	53.47	50.23	57.54	57.16	62	65.07	61.51	57.34	52.69	53.48	62.27	53.52
AKL031	2	55.63	57.16	55.55	55.56	55.57	47.31	56.17	48.25	57.43	49.61	57.54	57.16	62	60.32	58.54	52.33	56.17	53.48	60.37	53.06
AKL030	3	55.63	57.16	46.68	55.56	43.69	47.31	45.72	48.25	56.28	43.15	55.63	52.66	46.68	50.81	34.77	37.29	38.76	35.17	57.56	29.6
AKL029	4	57.54	50.42	51.51	65.07	49.63	52.33	56.17	58.72	54.45	55.28	57.54	57.16	55.55	65.07	43.69	57.34	49.2	58.72	59.23	50.98
AKL028	3	57.54	52.66	46.68	57.94	43.69	52.33	45.72	50.87	55.49	45.84	55.63	54.91	55.55	60.32	58.54	47.31	56.17	58.72	55.6	55.6
AKL027	3	42.23	48.17	34.18	46.05	34.77	22.25	35.28	24.71	48.24	23.89	42.23	48.17	34.18	46.05	34.77	22.25	35.28	24.71	48.24	23.89
AKL023	1	55.63	57.16	46.68	57.94	34.77	37.29	35.28	43.02	59.85	31.24	57.54	57.16	55.55	60.32	31.8	37.29	31.8	32.56	66.96	22.61
AKL022	3	55.63	45.93	38.61	60.32	55.57	57.34	49.2	50.87	49.98	53.51	47.97	50.42	46.68	55.56	52.6	47.31	52.69	50.87	49.01	52.13
AKL021	2	57.54	57.16	46.27	65.07	58.54	57.34	56.17	53.48	56.53	55.86	57.54	57.16	62	62.7	52.6	57.34	56.17	53.48	60.75	52.97
AKL020	3	49.88	41.44	46.68	46.05	49.63	37.29	28.31	50.87	48.96	38.97	55.63	48.17	46.68	48.43	55.57	47.31	35.28	48.25	53.69	42.63
AKL019	1	57.54	54.91	46.68	42.73	49.63	52.33	56.17	53.48	50.07	53.01	53.71	52.66	55.55	46.05	46.66	57.34	52.69	45.64	53.58	48.57
AKL016	4	999	999	999	999	999	999	999	999	999	999	999	999	999	999	999	999	999	999	999	999
AKL015	2	53.71	43.68	46.68	50.81	999	57.34	56.17	999	999	999	57.54	48.17	46.68	50.81	55.57	47.31	49.2	48.25	52.42	48.2
AKL013	4	57.54	48.17	46.68	50.81	43.69	42.3	42.24	40.4	55.19	37.22	57.54	48.17	46.68	50.81	43.69	42.3	42.24	40.4	55.19	37.22
AKL012	1	57.54	57.16	50.71	53.19	43.69	52.33	49.2	45.64	57.65	43.94	51.8	57.16	46.68	57.94	52.6	57.34	56.17	50.87	52.85	54.59
AKL011	3	53.71	34.7	30.55	65.07	61.51	27.26	56.17	50.87	42.91	52.38	53.71	52.66	55.55	60.32	61.51	52.33	56.17	56.1	54.63	57.09
AKL010	4	55.63	39.19	62	50.81	46.66	37.29	56.17	50.87	51.23	47.75	53.71	43.68	46.68	46.05	40.72	37.29	56.17	58.72	44.04	51.62
AKL009	4	28.83	39.19	42.24	41.3	46.66	47.31	56.17	50.87	31.14	58.68	44.15	45.93	46.68	48.43	43.69	47.31	56.17	50.87	43.1	53.09
AKL008	3	51.8	54.91	55.55	35.59	40.72	47.31	49.2	48.25	50.95	44.57	55.63	52.66	55.55	53.19	52.6	57.34	56.17	56.1	53.37	56.01
AKL007	1	55.63	52.66	46.68	46.05	34.77	52.33	45.72	45.64	52.61	41.83	57.54	48.17	51.51	50.81	46.66	52.33	49.2	48.25	53.66	46.97
AKL005	2	55.63	57.16	46.68	65.07	52.6	52.33	45.72	56.1	57.14	50.25	55.63	57.16	62	57.94	43.69	57.34	49.2	56.1	59.26	49.64
AKL004	3	55.63	41.44	38.21	36.54	37.74	37.29	49.2	43.02	43.71	41.08	55.63	43.68	42.64	34.17	34.77	47.31	56.17	56.1	40.93	51.78
AKL003	2	53.71	48.17	42.24	33.22	40.72	47.31	52.69	58.72	41.59	52.88	53.71	48.17	42.24	33.22	40.72	47.31	52.69	58.72	41.59	52.88
AKL002	2	57.54	48.17	38.21	46.05	37.74	37.29	31.8	29.94	55.49	25.75	57.54	57.16	46.68	48.43	52.6	57.34	52.69	56.1	52.42	54.44
AKL001	4	57.54	48.17	38.21	46.05	37.74	37.29	31.8	29.94	55.49	25.75	57.54	48.17	38.21	46.05	37.74	37.29	31.8	29.94	55.49	25.75
